# Supplementary material for: Integrated Metabolomic and Genomic Analysis of the Antibacterial Mechanism of Postbiotics Derived from Bacillus velezensis 906 Against Listeria monocytogenes
Source: Foods. 2026 Apr 14;15(8):1364. doi: 10.3390/foods15081364 (PMC13115427; doi:10.3390/foods15081364)
Supplement: Supplementary file 1 [file foods-15-01364-s001.zip]

Archive with 1 entries (1 files):
- foods-4205208-supplementary.pdf
